# Supplementary material for: Design of Novel Phosphatidylinositol 3-Kinase Inhibitors for Non-Hodgkin’s Lymphoma: Molecular Docking, Molecular Dynamics, and Density Functional Theory Studies on Gold Nanoparticles
Source: Molecules. 2023 Mar 1;28(5):2289. doi: 10.3390/molecules28052289 (PMC10005307; doi:10.3390/molecules28052289)
Supplement: Supplementary file 1 [file molecules-28-02289-s001.zip]

Archive with 1 entries (1 files):
- molecules-2235134-supplementary.pdf
